# Supplementary material for: Identification of miR-143-3p as a diagnostic biomarker in gastric cancer
Source: BMC Med Genomics. 2023 Jun 16;16:135. doi: 10.1186/s12920-023-01554-3 (PMC10273760; doi:10.1186/s12920-023-01554-3)
Supplement: Supplementary file 1 — Additional file 1. Table S1: The list of 111 DE miRNAs. Table S2: The list of predicted target genes. Table S3: The KEGG pathways related target genes. [file 12920_2023_1554_MOESM1_ESM.xlsx]

## Sheet: S1. The list of 111 DE miRNAs
Supplementary Table 1. The list of 111 DE miRNAs.
miRNAs	AUC	95% CI	Cutoff	Sensitivity (%)	Specificity (%)	p-value
hsa-mir-200b	0.7871	0.7045 to 0.8698	< 1372	72.41	65.44	< 0.0001
hsa-mir-361	0.7555	0.6865 to 0.8245	< 327.0	72.41	65.07	< 0.0001
hsa-mir-199b	0.7983	0.7312 to 0.8654	< 1709	75.86	74.26	< 0.0001
hsa-mir-199a-2	0.7851	0.7227 to 0.8476	< 1262	75.86	74.63	< 0.0001
hsa-mir-500b	0.8333	0.7579 to 0.9087	< 5.606	75.86	73.16	< 0.0001
hsa-mir-26a-1	0.7089	0.6096 to 0.8083	< 1.005	65.52	62.13	0.0002189
hsa-mir-224	0.7212	0.6239 to 0.8185	< 7.958	65.52	68.01	< 0.0001
hsa-mir-194-2	0.7269	0.6068 to 0.8471	< 4233	68.97	64.71	< 0.0001
hsa-mir-643	0.6471	0.4647 to 0.8294	< 1.478	66.67	58.12	0.09412
hsa-mir-7-1	0.7302	0.6272 to 0.8332	< 36.41	62.07	59.93	< 0.0001
hsa-mir-3613	0.7486	0.6548 to 0.8424	< 8.505	68.97	63.24	< 0.0001
hsa-mir-450b	0.7878	0.6846 to 0.8909	< 6.663	72.41	72.06	< 0.0001
hsa-mir-576	0.7366	0.6379 to 0.8352	< 6.232	68.97	69.85	< 0.0001
hsa-mir-3928	0.7117	0.6282 to 0.7952	< 0.7922	68.97	63.6	0.0001801
hsa-mir-1254	0.7915	0.7252 to 0.8579	< 0.3360	75.86	70.96	< 0.0001
hsa-mir-629	0.7476	0.6491 to 0.8461	< 65.16	68.97	68.01	< 0.0001
hsa-mir-222	0.7931	0.7052 to 0.8810	< 79.73	72.41	67.28	< 0.0001
hsa-mir-3651	0.7506	0.6616 to 0.8397	< 0.5818	65.52	64.34	< 0.0001
hsa-mir-454	0.7747	0.6904 to 0.8591	< 6.441	72.41	66.91	< 0.0001
hsa-mir-1228	0.8086	0.7416 to 0.8757	< 0.4832	79.31	73.9	< 0.0001
hsa-mir-200a	0.7784	0.6909 to 0.8659	< 1539	68.97	60.66	< 0.0001
hsa-mir-221	0.7809	0.7004 to 0.8614	< 261.9	68.97	65.07	< 0.0001
hsa-mir-502	0.7931	0.7095 to 0.8767	< 10.84	72.41	68.75	< 0.0001
hsa-mir-24-2	0.7235	0.6346 to 0.8124	< 1371	65.52	60.66	< 0.0001
hsa-mir-200c	0.7608	0.6719 to 0.8496	< 5934	65.52	68.38	< 0.0001
hsa-mir-651	0.7719	0.6941 to 0.8496	< 1.466	68.97	65.44	< 0.0001
hsa-mir-23a	0.8368	0.7773 to 0.8964	< 2142	75.86	75.37	< 0.0001
hsa-mir-19b-2	0.7762	0.6863 to 0.8661	< 102.3	65.52	65.44	< 0.0001
hsa-mir-542	0.837	0.7469 to 0.9271	< 116.0	75.86	72.06	< 0.0001
hsa-mir-3934	0.7785	0.6922 to 0.8649	< 2.224	72.41	72.43	< 0.0001
hsa-mir-15b	0.7303	0.6482 to 0.8125	< 187.0	65.52	60.66	< 0.0001
hsa-mir-95	0.7038	0.6171 to 0.7905	< 2.946	62.07	66.18	0.0003117
hsa-mir-199a-1	0.7703	0.7079 to 0.8326	< 826.3	72.41	70.59	< 0.0001
hsa-mir-550a-1	0.7776	0.6868 to 0.8685	< 2.158	65.52	74.63	< 0.0001
hsa-mir-34c	0.8514	0.7747 to 0.9281	< 2.408	79.31	74.26	< 0.0001
hsa-mir-423	0.8039	0.7406 to 0.8671	< 121.4	72.41	74.26	< 0.0001
hsa-mir-652	0.7842	0.6996 to 0.8688	< 25.40	68.97	63.97	< 0.0001
hsa-mir-592	0.793	0.7104 to 0.8755	< 1.812	72.41	73.53	< 0.0001
hsa-mir-30d	0.5918	0.4991 to 0.6845	< 4205	55.17	56.99	0.1042
hsa-mir-2355	0.6975	0.5994 to 0.7956	< 33.81	75.86	52.94	0.000475
hsa-mir-340	0.6552	0.5586 to 0.7518	< 16.15	62.07	61.76	0.006033
hsa-mir-939	0.7194	0.6253 to 0.8136	< 0.7716	68.97	62.5	0.0001036
hsa-mir-219-1	0.7888	0.7004 to 0.8772	< 1.592	72.41	76.84	< 0.0001
hsa-mir-191	0.734	0.6271 to 0.8410	< 329.0	65.52	66.54	< 0.0001
hsa-mir-494	0.6794	0.5833 to 0.7755	< 0.7978	68.97	65.81	0.001503
hsa-mir-320a	0.6496	0.5694 to 0.7298	< 505.1	62.07	60.29	0.008112
hsa-mir-1249	0.7541	0.6626 to 0.8456	< 0.7922	72.41	72.79	< 0.0001
hsa-mir-425	0.6995	0.5923 to 0.8068	< 176.0	62.07	56.62	0.000415
hsa-mir-655	0.6578	0.5642 to 0.7515	< 1.691	62.07	58.46	0.005221
hsa-mir-7-2	0.6866	0.5783 to 0.7949	< 1.446	62.07	57.35	0.0009606
hsa-mir-214	0.7306	0.6438 to 0.8174	< 18.07	72.41	68.01	< 0.0001
hsa-mir-671	0.798	0.7032 to 0.8929	< 4.486	72.41	72.79	< 0.0001
hsa-mir-744	0.7459	0.6588 to 0.8331	< 18.74	72.41	66.18	< 0.0001
hsa-mir-1245	0.7108	0.6176 to 0.8041	< 0.9131	65.52	70.22	0.0001917
hsa-mir-543	0.695	0.6100 to 0.7799	< 1.200	62.07	56.99	0.0005612
hsa-mir-412	0.677	0.5909 to 0.7630	< 2.778	68.97	59.56	0.001739
hsa-mir-3677	0.7399	0.6443 to 0.8354	< 4.831	65.52	62.5	< 0.0001
hsa-mir-409	0.7866	0.6988 to 0.8745	< 20.51	72.41	66.18	< 0.0001
hsa-mir-320b-2	0.7591	0.6706 to 0.8477	< 4.681	68.97	62.87	< 0.0001
hsa-mir-550a-2	0.7539	0.6635 to 0.8442	< 2.266	68.97	61.76	< 0.0001
hsa-mir-301a	0.7716	0.6839 to 0.8592	< 6.045	68.97	71.32	< 0.0001
hsa-mir-760	0.7432	0.6673 to 0.8190	< 0.4400	72.41	69.85	< 0.0001
hsa-mir-181c	0.7331	0.6588 to 0.8075	< 61.25	72.41	64.34	< 0.0001
hsa-mir-301b	0.762	0.6778 to 0.8463	< 0.7249	65.52	64.34	< 0.0001
hsa-mir-676	0.5405	0.4608 to 0.6202	> 0.5475	62.07	50.37	0.4734
hsa-let-7d	0.7311	0.6291 to 0.8331	< 428.0	68.97	69.49	< 0.0001
hsa-mir-141	0.7391	0.6368 to 0.8414	< 1099	65.52	62.87	< 0.0001
hsa-mir-127	0.6971	0.6152 to 0.7791	< 582.2	68.97	63.6	0.0004871
hsa-mir-1976	0.7454	0.6412 to 0.8496	< 6.043	65.52	66.91	< 0.0001
hsa-mir-1248	0.6787	0.5864 to 0.7710	< 1.118	65.52	65.81	0.001568
hsa-mir-942	0.7091	0.6021 to 0.8160	< 8.046	65.52	60.29	0.000217
hsa-mir-210	0.7141	0.6169 to 0.8113	< 161.5	72.41	64.34	0.0001519
hsa-mir-132	0.6956	0.5893 to 0.8020	< 100.7	62.07	58.82	0.0005384
hsa-mir-212	0.7293	0.6289 to 0.8298	< 5.803	65.52	61.03	< 0.0001
hsa-mir-134	0.7108	0.6234 to 0.7983	< 148.2	65.52	63.97	0.0001917
hsa-mir-130b	0.7419	0.6425 to 0.8413	< 22.14	65.52	63.6	< 0.0001
hsa-mir-3943	0.6324	0.5454 to 0.7193	< 0.03724	100	26.47	0.01916
hsa-mir-485	0.733	0.6535 to 0.8125	< 2.649	72.41	64.71	< 0.0001
hsa-mir-181d	0.671	0.5738 to 0.7683	< 12.13	65.52	63.24	0.002477
hsa-mir-1226	0.7011	0.6227 to 0.7795	< 0.6251	65.52	63.24	0.0003732
hsa-mir-3648	0.7727	0.6903 to 0.8551	< 1.120	68.97	68.75	< 0.0001
hsa-mir-940	0.7529	0.6697 to 0.8361	< 1.877	72.41	64.71	< 0.0001
hsa-mir-3200	0.6744	0.5962 to 0.7526	< 1.344	62.07	62.13	0.002032
hsa-mir-181a-2	0.7409	0.6650 to 0.8167	< 308.2	72.41	65.81	< 0.0001
hsa-mir-3197	0.5349	0.4304 to 0.6394	< 0.02695	100	6.985	0.5364
hsa-mir-3687	0.8323	0.7726 to 0.8920	< 0.2005	75.86	75	< 0.0001
hsa-mir-370	0.7298	0.6532 to 0.8064	< 5.298	65.52	65.44	< 0.0001
hsa-mir-653	0.7093	0.6152 to 0.8034	< 2.792	62.07	65.44	0.0002132
hsa-mir-1229	0.6777	0.5868 to 0.7686	< 0.3096	62.07	63.24	0.001667
hsa-mir-1285-1	0.5478	0.4456 to 0.6500	< 0.05014	100	9.559	0.3975
hsa-mir-496	0.8154	0.7567 to 0.8741	< 1.217	72.41	72.43	< 0.0001
hsa-mir-555	0.5588	0.4586 to 0.6590	< 0.07365	100	11.76	0.2977
hsa-mir-934	0.6028	0.5094 to 0.6963	< 0.02695	62.07	50.37	0.06878
hsa-mir-1257	0.5625	0.4629 to 0.6621	< 0.06583	100	12.5	0.2686
hsa-mir-3657	0.5423	0.4391 to 0.6455	< 0.03247	100	8.456	0.4542
hsa-mir-3175	0.557	0.4564 to 0.6575	< 0.03866	100	11.4	0.3131
hsa-mir-3945	0.5478	0.4456 to 0.6500	< 0.03294	100	9.559	0.5478
hsa-mir-3179-3	0.546	0.4434 to 0.6485	< 0.02695	100	9.191	0.4159
hsa-mir-1909	0.5809	0.4846 to 0.6771	< 0.05320	100	16.18	0.1522
hsa-mir-3682	0.7587	0.6744 to 0.8431	< 0.4912	68.97	63.6	< 0.0001
hsa-mir-1304	0.7262	0.6432 to 0.8091	< 0.6146	65.52	63.6	< 0.0001
hsa-mir-105-2	0.6252	0.5443 to 0.7061	< 0.2212	58.62	54.78	0.02671
hsa-mir-105-1	0.623	0.5484 to 0.6975	< 0.2392	62.07	57.72	0.02952
hsa-mir-767	0.6203	0.5430 to 0.6976	< 0.2432	58.62	56.25	0.03322
hsa-mir-30a	0.8082	0.7419 to 0.8745	> 16468	72.41	72.79	< 0.0001
hsa-mir-195	0.8429	0.7912 to 0.8946	> 49.33	82.76	75	< 0.0001
hsa-mir-143	0.8073	0.7148 to 0.8998	> 294922	75.86	75	< 0.0001
hsa-mir-133a-2	0.8981	0.8482 to 0.9480	> 3.049	86.21	80.15	< 0.0001
hsa-mir-133a-1	0.8936	0.8368 to 0.9505	> 58.07	86.21	75.74	< 0.0001
hsa-mir-133b	0.9068	0.8595 to 0.9542	> 15.17	82.76	84.56	< 0.0001
hsa-mir-139	0.9413	0.9031 to 0.9795	> 71.63	89.66	86.76	< 0.0001

## Sheet: S2. Predicted target genes
Supplementary Table 2. The list of predicted target genes.
ID	Accession	Target
hsa-mir-143-3p	MIMAT0000435	ABAT
hsa-mir-143-3p	MIMAT0000435	ADH5
hsa-mir-143-3p	MIMAT0000435	JAG1
hsa-mir-143-3p	MIMAT0000435	AKT1
hsa-mir-143-3p	MIMAT0000435	AKT2
hsa-mir-143-3p	MIMAT0000435	AIRE
hsa-mir-143-3p	MIMAT0000435	XIAP
hsa-mir-143-3p	MIMAT0000435	BCL2
hsa-mir-143-3p	MIMAT0000435	BRAF
hsa-mir-143-3p	MIMAT0000435	KLF5
hsa-mir-143-3p	MIMAT0000435	CALM3
hsa-mir-143-3p	MIMAT0000435	CASP5
hsa-mir-143-3p	MIMAT0000435	CD44
hsa-mir-143-3p	MIMAT0000435	CDC25B
hsa-mir-143-3p	MIMAT0000435	CCR6
hsa-mir-143-3p	MIMAT0000435	COL1A1
hsa-mir-143-3p	MIMAT0000435	COL3A1
hsa-mir-143-3p	MIMAT0000435	COL5A1
hsa-mir-143-3p	MIMAT0000435	COL5A2
hsa-mir-143-3p	MIMAT0000435	COX6B1
hsa-mir-143-3p	MIMAT0000435	CTGF
hsa-mir-143-3p	MIMAT0000435	CTNND1
hsa-mir-143-3p	MIMAT0000435	CYP2C9
hsa-mir-143-3p	MIMAT0000435	DBT
hsa-mir-143-3p	MIMAT0000435	DDX6
hsa-mir-143-3p	MIMAT0000435	TIMM8A
hsa-mir-143-3p	MIMAT0000435	DNMT3A
hsa-mir-143-3p	MIMAT0000435	DTNB
hsa-mir-143-3p	MIMAT0000435	EPB42
hsa-mir-143-3p	MIMAT0000435	ERBB3
hsa-mir-143-3p	MIMAT0000435	FHIT
hsa-mir-143-3p	MIMAT0000435	GLUL
hsa-mir-143-3p	MIMAT0000435	HK2
hsa-mir-143-3p	MIMAT0000435	HNF4A
hsa-mir-143-3p	MIMAT0000435	HRAS
hsa-mir-143-3p	MIMAT0000435	SP110
hsa-mir-143-3p	MIMAT0000435	IGF1R
hsa-mir-143-3p	MIMAT0000435	IGFBP5
hsa-mir-143-3p	MIMAT0000435	IL10RB
hsa-mir-143-3p	MIMAT0000435	IL13RA1
hsa-mir-143-3p	MIMAT0000435	ITGB1
hsa-mir-143-3p	MIMAT0000435	ITGB4
hsa-mir-143-3p	MIMAT0000435	KCNJ3
hsa-mir-143-3p	MIMAT0000435	KRAS
hsa-mir-143-3p	MIMAT0000435	LIMK1
hsa-mir-143-3p	MIMAT0000435	SMAD3
hsa-mir-143-3p	MIMAT0000435	MDM2
hsa-mir-143-3p	MIMAT0000435	MMP2
hsa-mir-143-3p	MIMAT0000435	MMP9
hsa-mir-143-3p	MIMAT0000435	MMP13
hsa-mir-143-3p	MIMAT0000435	MMP14
hsa-mir-143-3p	MIMAT0000435	COX2
hsa-mir-143-3p	MIMAT0000435	MYO6
hsa-mir-143-3p	MIMAT0000435	NFATC1
hsa-mir-143-3p	MIMAT0000435	NFIC
hsa-mir-143-3p	MIMAT0000435	NFKB2
hsa-mir-143-3p	MIMAT0000435	NFYB
hsa-mir-143-3p	MIMAT0000435	NOS1
hsa-mir-143-3p	MIMAT0000435	NPR1
hsa-mir-143-3p	MIMAT0000435	NUCB1
hsa-mir-143-3p	MIMAT0000435	OAS3
hsa-mir-143-3p	MIMAT0000435	OAZ1
hsa-mir-143-3p	MIMAT0000435	SERPINE1
hsa-mir-143-3p	MIMAT0000435	PAPPA
hsa-mir-143-3p	MIMAT0000435	PDGFB
hsa-mir-143-3p	MIMAT0000435	PDGFRA
hsa-mir-143-3p	MIMAT0000435	PIK3R1
hsa-mir-143-3p	MIMAT0000435	PPP2R2A
hsa-mir-143-3p	MIMAT0000435	PPP2R5E
hsa-mir-143-3p	MIMAT0000435	MAPK1
hsa-mir-143-3p	MIMAT0000435	MAPK7
hsa-mir-143-3p	MIMAT0000435	KLK10
hsa-mir-143-3p	MIMAT0000435	PTGS2
hsa-mir-143-3p	MIMAT0000435	BRD2
hsa-mir-143-3p	MIMAT0000435	RPS19
hsa-mir-143-3p	MIMAT0000435	RPS27
hsa-mir-143-3p	MIMAT0000435	RREB1
hsa-mir-143-3p	MIMAT0000435	SCN2B
hsa-mir-143-3p	MIMAT0000435	SDC1
hsa-mir-143-3p	MIMAT0000435	SMARCD2
hsa-mir-143-3p	MIMAT0000435	FSCN1
hsa-mir-143-3p	MIMAT0000435	SNX2
hsa-mir-143-3p	MIMAT0000435	STAR
hsa-mir-143-3p	MIMAT0000435	MAP3K7
hsa-mir-143-3p	MIMAT0000435	TERT
hsa-mir-143-3p	MIMAT0000435	TFPI
hsa-mir-143-3p	MIMAT0000435	TLR2
hsa-mir-143-3p	MIMAT0000435	TNF
hsa-mir-143-3p	MIMAT0000435	NR2C2
hsa-mir-143-3p	MIMAT0000435	TUBB2A
hsa-mir-143-3p	MIMAT0000435	TULP3
hsa-mir-143-3p	MIMAT0000435	UBE2V2
hsa-mir-143-3p	MIMAT0000435	UCK2
hsa-mir-143-3p	MIMAT0000435	YWHAB
hsa-mir-143-3p	MIMAT0000435	ZNF708
hsa-mir-143-3p	MIMAT0000435	GLRA3
hsa-mir-143-3p	MIMAT0000435	SLC25A16
hsa-mir-143-3p	MIMAT0000435	HIST1H2BG
hsa-mir-143-3p	MIMAT0000435	YARS
hsa-mir-143-3p	MIMAT0000435	AKR7A2
hsa-mir-143-3p	MIMAT0000435	SGPL1
hsa-mir-143-3p	MIMAT0000435	SKAP2
hsa-mir-143-3p	MIMAT0000435	ATP6V0E1
hsa-mir-143-3p	MIMAT0000435	SYT7
hsa-mir-143-3p	MIMAT0000435	LRAT
hsa-mir-143-3p	MIMAT0000435	ZNF264
hsa-mir-143-3p	MIMAT0000435	CHST10
hsa-mir-143-3p	MIMAT0000435	ADAMTS4
hsa-mir-143-3p	MIMAT0000435	SPTLC2
hsa-mir-143-3p	MIMAT0000435	BAG3
hsa-mir-143-3p	MIMAT0000435	SECISBP2L
hsa-mir-143-3p	MIMAT0000435	JAKMIP2
hsa-mir-143-3p	MIMAT0000435	SLC30A9
hsa-mir-143-3p	MIMAT0000435	C1orf61
hsa-mir-143-3p	MIMAT0000435	DCTN6
hsa-mir-143-3p	MIMAT0000435	GMEB1
hsa-mir-143-3p	MIMAT0000435	NCKAP1
hsa-mir-143-3p	MIMAT0000435	LILRB1
hsa-mir-143-3p	MIMAT0000435	RER1
hsa-mir-143-3p	MIMAT0000435	POLR3A
hsa-mir-143-3p	MIMAT0000435	KAT7
hsa-mir-143-3p	MIMAT0000435	NUDT3
hsa-mir-143-3p	MIMAT0000435	ZNF277
hsa-mir-143-3p	MIMAT0000435	GALNT6
hsa-mir-143-3p	MIMAT0000435	IKZF3
hsa-mir-143-3p	MIMAT0000435	GGA2
hsa-mir-143-3p	MIMAT0000435	METAP1
hsa-mir-143-3p	MIMAT0000435	RCOR1
hsa-mir-143-3p	MIMAT0000435	KIAA0930
hsa-mir-143-3p	MIMAT0000435	HAAO
hsa-mir-143-3p	MIMAT0000435	ACOT9
hsa-mir-143-3p	MIMAT0000435	GABARAPL1
hsa-mir-143-3p	MIMAT0000435	HYPK
hsa-mir-143-3p	MIMAT0000435	PGLS
hsa-mir-143-3p	MIMAT0000435	TECPR1
hsa-mir-143-3p	MIMAT0000435	MYCBP
hsa-mir-143-3p	MIMAT0000435	OSTF1
hsa-mir-143-3p	MIMAT0000435	BBC3
hsa-mir-143-3p	MIMAT0000435	RRP7A
hsa-mir-143-3p	MIMAT0000435	ZBTB44
hsa-mir-143-3p	MIMAT0000435	DNTTIP2
hsa-mir-143-3p	MIMAT0000435	COMMD2
hsa-mir-143-3p	MIMAT0000435	IER5
hsa-mir-143-3p	MIMAT0000435	CMPK1
hsa-mir-143-3p	MIMAT0000435	PHAX
hsa-mir-143-3p	MIMAT0000435	RBM27
hsa-mir-143-3p	MIMAT0000435	TMEM214
hsa-mir-143-3p	MIMAT0000435	RNF125
hsa-mir-143-3p	MIMAT0000435	SLC35F6
hsa-mir-143-3p	MIMAT0000435	TTC38
hsa-mir-143-3p	MIMAT0000435	THAP1
hsa-mir-143-3p	MIMAT0000435	TMEM33
hsa-mir-143-3p	MIMAT0000435	PNPO
hsa-mir-143-3p	MIMAT0000435	ELP2
hsa-mir-143-3p	MIMAT0000435	ELMOD1
hsa-mir-143-3p	MIMAT0000435	FGD6
hsa-mir-143-3p	MIMAT0000435	STOX2
hsa-mir-143-3p	MIMAT0000435	GJD2
hsa-mir-143-3p	MIMAT0000435	RAB22A
hsa-mir-143-3p	MIMAT0000435	MTA3
hsa-mir-143-3p	MIMAT0000435	PLEKHA1
hsa-mir-143-3p	MIMAT0000435	FNDC3B
hsa-mir-143-3p	MIMAT0000435	C1orf50
hsa-mir-143-3p	MIMAT0000435	ZNF426
hsa-mir-143-3p	MIMAT0000435	TAF1D
hsa-mir-143-3p	MIMAT0000435	GLB1L
hsa-mir-143-3p	MIMAT0000435	LRRC2
hsa-mir-143-3p	MIMAT0000435	CERS4
hsa-mir-143-3p	MIMAT0000435	TRMT2B
hsa-mir-143-3p	MIMAT0000435	CCDC170
hsa-mir-143-3p	MIMAT0000435	NUBPL
hsa-mir-143-3p	MIMAT0000435	ORAI2
hsa-mir-143-3p	MIMAT0000435	TTYH3
hsa-mir-143-3p	MIMAT0000435	APOL6
hsa-mir-143-3p	MIMAT0000435	VOPP1
hsa-mir-143-3p	MIMAT0000435	CSRNP2
hsa-mir-143-3p	MIMAT0000435	RAB33B
hsa-mir-143-3p	MIMAT0000435	MAGT1
hsa-mir-143-3p	MIMAT0000435	USP42
hsa-mir-143-3p	MIMAT0000435	SLC25A33
hsa-mir-143-3p	MIMAT0000435	HOOK3
hsa-mir-143-3p	MIMAT0000435	FAXC
hsa-mir-143-3p	MIMAT0000435	ZBTB37
hsa-mir-143-3p	MIMAT0000435	MYPN
hsa-mir-143-3p	MIMAT0000435	PRRC2B
hsa-mir-143-3p	MIMAT0000435	ZNF607
hsa-mir-143-3p	MIMAT0000435	LMNB2
hsa-mir-143-3p	MIMAT0000435	PPIL4
hsa-mir-143-3p	MIMAT0000435	BTF3L4
hsa-mir-143-3p	MIMAT0000435	ZC3HAV1L
hsa-mir-143-3p	MIMAT0000435	PLCD3
hsa-mir-143-3p	MIMAT0000435	FAM83F
hsa-mir-143-3p	MIMAT0000435	SLC25A25
hsa-mir-143-3p	MIMAT0000435	OSBPL8
hsa-mir-143-3p	MIMAT0000435	AGAP1
hsa-mir-143-3p	MIMAT0000435	ANKRD9
hsa-mir-143-3p	MIMAT0000435	FSD2
hsa-mir-143-3p	MIMAT0000435	ZNF440
hsa-mir-143-3p	MIMAT0000435	SWSAP1
hsa-mir-143-3p	MIMAT0000435	ZNF573
hsa-mir-143-3p	MIMAT0000435	TRIM71
hsa-mir-143-3p	MIMAT0000435	FAM241A
hsa-mir-143-3p	MIMAT0000435	SAMD8
hsa-mir-143-3p	MIMAT0000435	SLC2A14
hsa-mir-143-3p	MIMAT0000435	RUNDC1
hsa-mir-143-3p	MIMAT0000435	C2orf15
hsa-mir-143-3p	MIMAT0000435	FAM120AOS
hsa-mir-143-3p	MIMAT0000435	OR7D2
hsa-mir-143-3p	MIMAT0000435	MIER3
hsa-mir-143-3p	MIMAT0000435	CREG2
hsa-mir-143-3p	MIMAT0000435	NAPEPLD
hsa-mir-143-3p	MIMAT0000435	MCOLN2
hsa-mir-143-3p	MIMAT0000435	ANKS4B
hsa-mir-143-3p	MIMAT0000435	GXYLT1
hsa-mir-143-3p	MIMAT0000435	LRIT3
hsa-mir-143-3p	MIMAT0000435	MACC1
hsa-mir-143-3p	MIMAT0000435	FAM71F2
hsa-mir-143-3p	MIMAT0000435	ZNF429
hsa-mir-143-3p	MIMAT0000435	SFT2D2
hsa-mir-143-3p	MIMAT0000435	ENO4
hsa-mir-143-3p	MIMAT0000435	CLEC17A
hsa-mir-143-3p	MIMAT0000435	PLEKHM3
hsa-mir-143-3p	MIMAT0000435	FAM102A
hsa-mir-143-3p	MIMAT0000435	CENPP
hsa-mir-143-3p	MIMAT0000435	CTXN1
hsa-mir-143-3p	MIMAT0000435	GTF2H5
hsa-mir-143-3p	MIMAT0000435	PRR23A
hsa-mir-143-3p	MIMAT0000435	ZNF878

## Sheet: S3. KEGG results
Supplementary Table 3. The KEGG pathways related target genes.
KEGG ID	KEGG Term	Ontology Source	% Associated Genes	p-Value	Associated Genes Found
KEGG:05200	Pathways in cancer	KEGG_13.05.2021	4.51977	2.00204e-06	[AKT1, AKT2, BBC3, BCL2, BRAF, CALM3, HRAS, IGF1R, IL13RA1, ITGB1, JAG1, KRAS, MAPK1, MDM2, MMP2, MMP9, NFKB2, PDGFB, PDGFRA, PIK3R1, PTGS2, SMAD3, TERT, XIAP]
KEGG:04151	PI3K-Akt signaling pathway	KEGG_13.05.2021	5.36723	2.28222e-06	[AKT1, AKT2, BCL2, COL1A1, ERBB3, HRAS, IGF1R, ITGB1, ITGB4, KRAS, MAPK1, MDM2, PDGFB, PDGFRA, PIK3R1, PPP2R2A, PPP2R5E, TLR2, YWHAB]
KEGG:05205	Proteoglycans in cancer	KEGG_13.05.2021	8.78049	2.51284e-09	[AKT1, AKT2, BRAF, CD44, COL1A1, ERBB3, HRAS, IGF1R, ITGB1, KRAS, MAPK1, MDM2, MMP2, MMP9, PIK3R1, SDC1, TLR2, TNF]
KEGG:05206	MicroRNAs in cancer	KEGG_13.05.2021	5.48387	6.17821e-06	[BCL2, CD44, CDC25B, DNMT3A, ERBB3, FSCN1, HRAS, KRAS, MAPK1, MAPK7, MDM2, MMP9, PDGFB, PDGFRA, PIK3R1, PTGS2, TRIM71]
KEGG:04933	AGE-RAGE signaling pathway in diabetic complications	KEGG_13.05.2021	15	3.06856e-11	[AKT1, AKT2, BCL2, COL1A1, COL3A1, HRAS, KRAS, MAPK1, MMP2, NFATC1, PIK3R1, PLCD3, SERPINE1, SMAD3, TNF]
KEGG:05131	Shigellosis	KEGG_13.05.2021	6.09756	6.37613e-06	[AKT1, AKT2, BCL2, CD44, GABARAPL1, HK2, ITGB1, MAP3K7, MAPK1, MDM2, PIK3R1, PLCD3, TECPR1, TNF, UBE2V2]
KEGG:05161	Hepatitis B	KEGG_13.05.2021	9.25926	2.91369e-08	[AKT1, AKT2, BCL2, BRAF, HRAS, KRAS, MAP3K7, MAPK1, MMP9, NFATC1, PIK3R1, SMAD3, TLR2, TNF, YWHAB]
KEGG:04510	Focal adhesion	KEGG_13.05.2021	6.96517	2.83634e-06	[AKT1, AKT2, BCL2, BRAF, COL1A1, HRAS, IGF1R, ITGB1, ITGB4, MAPK1, PDGFB, PDGFRA, PIK3R1, XIAP]
KEGG:05417	Lipid and atherosclerosis	KEGG_13.05.2021	6.51163	6.2364e-06	[AKT1, AKT2, BCL2, CALM3, CYP2C9, HRAS, KRAS, MAP3K7, MAPK1, MMP9, NFATC1, PIK3R1, TLR2, TNF]
KEGG:04071	Sphingolipid signaling pathway	KEGG_13.05.2021	10.9244	3.60116e-08	[AKT1, AKT2, BCL2, CERS4, HRAS, KRAS, MAPK1, PIK3R1, PPP2R2A, PPP2R5E, SGPL1, SPTLC2, TNF]
KEGG:05215	Prostate cancer	KEGG_13.05.2021	13.4021	2.87589e-09	[AKT1, AKT2, BCL2, BRAF, HRAS, IGF1R, KRAS, MAPK1, MDM2, MMP9, PDGFB, PDGFRA, PIK3R1]
KEGG:04371	Apelin signaling pathway	KEGG_13.05.2021	8.75912	1.39599e-06	[AKT1, AKT2, CALM3, CCN2, GABARAPL1, HRAS, JAG1, KRAS, MAPK1, NOS1, SERPINE1, SMAD3]
KEGG:04625	C-type lectin receptor signaling pathway	KEGG_13.05.2021	11.5385	6.72442e-08	[AKT1, AKT2, CALM3, HRAS, KRAS, MAPK1, MDM2, NFATC1, NFKB2, PIK3R1, PTGS2, TNF]
KEGG:04926	Relaxin signaling pathway	KEGG_13.05.2021	9.30233	7.30496e-07	[AKT1, AKT2, COL1A1, COL3A1, HRAS, KRAS, MAPK1, MMP13, MMP2, MMP9, NOS1, PIK3R1]
KEGG:05214	Glioma	KEGG_13.05.2021	16	1.49251e-09	[AKT1, AKT2, BRAF, CALM3, HRAS, IGF1R, KRAS, MAPK1, MDM2, PDGFB, PDGFRA, PIK3R1]
KEGG:05418	Fluid shear stress and atherosclerosis	KEGG_13.05.2021	8.63309	1.62959e-06	[AKT1, AKT2, BCL2, CALM3, MAP3K7, MAPK7, MMP2, MMP9, PDGFB, PIK3R1, SDC1, TNF]
KEGG:04068	FoxO signaling pathway	KEGG_13.05.2021	8.39695	5.9262e-06	[AKT1, AKT2, BRAF, GABARAPL1, HRAS, IGF1R, KRAS, MAPK1, MDM2, PIK3R1, SMAD3]
KEGG:04140	Autophagy	KEGG_13.05.2021	8.0292	9.1328e-06	[AKT1, AKT2, BCL2, GABARAPL1, HRAS, IGF1R, KRAS, MAP3K7, MAPK1, PIK3R1, RAB33B]
KEGG:04210	Apoptosis	KEGG_13.05.2021	8.08823	8.5116e-06	[AKT1, AKT2, BBC3, BCL2, HRAS, KRAS, LMNB2, MAPK1, PIK3R1, TNF, XIAP]
KEGG:04915	Estrogen signaling pathway	KEGG_13.05.2021	7.97101	9.79315e-06	[AKT1, AKT2, BCL2, CALM3, HRAS, KCNJ3, KRAS, MAPK1, MMP2, MMP9, PIK3R1]
KEGG:05218	Melanoma	KEGG_13.05.2021	15.2778	1.23422e-08	[AKT1, AKT2, BRAF, HRAS, IGF1R, KRAS, MAPK1, MDM2, PDGFB, PDGFRA, PIK3R1]
KEGG:04668	TNF signaling pathway	KEGG_13.05.2021	8.92857	9.28274e-06	[AKT1, AKT2, JAG1, MAP3K7, MAPK1, MMP14, MMP9, PIK3R1, PTGS2, TNF]
KEGG:05145	Toxoplasmosis	KEGG_13.05.2021	8.92857	9.28274e-06	[AKT1, AKT2, BCL2, IL10RB, ITGB1, MAP3K7, MAPK1, TLR2, TNF, XIAP]
KEGG:05210	Colorectal cancer	KEGG_13.05.2021	11.6279	8.19332e-07	[AKT1, AKT2, BBC3, BCL2, BRAF, HRAS, KRAS, MAPK1, PIK3R1, SMAD3]
KEGG:05220	Chronic myeloid leukemia	KEGG_13.05.2021	11.8421	2.54994e-06	[AKT1, AKT2, BRAF, HRAS, KRAS, MAPK1, MDM2, PIK3R1, SMAD3]
KEGG:05219	Bladder cancer	KEGG_13.05.2021	17.0732	2.86477e-06	[BRAF, HRAS, KRAS, MAPK1, MDM2, MMP2, MMP9]
